# Supplementary material for: Super-resolving microscopy reveals the localizations and movement dynamics of stressosome proteins in Listeria monocytogenes
Source: Commun Biol. 2023 Jan 14;6:51. doi: 10.1038/s42003-023-04423-y (PMC9840623; doi:10.1038/s42003-023-04423-y)
Supplement: Supplementary file 7 — Supplementary Data 1 [file 42003_2023_4423_MOESM7_ESM.xlsx]

## Sheet: Fig. 3b
Cell	Whole cell	Left pole	Middle	Right pole
	mm²/s	mm²/s	mm²/s	mm²/s
	pNF mEos3.2	pNF mEos3.2	pNF mEos3.2	pNF mEos3.2
1	8.68	7	9.89	6.48
2	7.41	6.02	8.2	5.77
3	7.8	7.5	8.01	7.32
4	8.54	6.1	9.55	6.31
5	7.48	5.35	8.47	5.46
6	6.84	7.04	7.02	6.17
7	7.32	7.65	7.82	5.06
8	7.25	6.33	7.86	5.8
9	7.29	5.57	8.12	5.78
10	6.94	6.43	7.21	5.76
11	7.54	6.88	7.87	7.07
12	7.81	5.99	8.7	5.16
13	7.08	5.59	7.92	5.47
14	6.99	6.19	7.27	7.01
15	7.51	6.18	8.17	6.07
16	6.29	4.96	7.05	4.53
17	8.16	6.75	9.18	6.23
18	8.12	6.81	9.45	4.74
N	18

## Sheet: Fig. 3c
Cell	Whole cell	Left pole	Middle	Right pole
	mm²/s	mm²/s	mm²/s	mm²/s
	pNF mEos3.2::Prli42	pNF mEos3.2::Prli42	pNF mEos3.2::Prli42	pNF mEos3.2::Prli42
1	0.17	0.17	0.18	0.15
2	0.17	0.21	0.16	0.16
3	0.16	0.22	0.16	0.12
4	0.18	0.16	0.18	0.19
5	0.19	0.22	0.19	0.13
6	0.15	0.16	0.14	0.13
7	0.14	0.15	0.14	0.14
8	0.15	0.19	0.14	0.15
N	8

## Sheet: Fig. 3e
Cell	Whole cell	Left pole	Middle	Right pole
	mm²/s	mm²/s	mm²/s	mm²/s
	pNF mEos3.2::RsbR1	pNF mEos3.2::RsbR1	pNF mEos3.2::RsbR1	pNF mEos3.2::RsbR1
1	0.14	0.13	0.14	0.15
2	0.28	0.21	0.28	0.34
3	0.21	0.17	0.22	0.24
4	0.23	0.53	0.4	0.53
5	0.19	0.26	0.24	0.17
6	0.25	0.26	0.18	0.21
7	0.23	0.24	0.25	0.24
8	0.18	0.22	0.22	0.3
9	0.22	0.18	0.17	0.2
10	0.21	0.21	0.22	0.21
11	0.25	0.22	0.22	0.18
12	0.16	0.25	0.25	0.25
13	0.21	0.17	0.16	0.14
14	0.2	0.2	0.22	0.17
15	0.19	0.19	0.2	0.2
16	0.25	0.24	0.2	0.17
17	0.2	0.24	0.26	0.21
18	0.21	0.19	0.2	0.19
19	0.14	0.21	0.21	0.2
20	0.22	0.14	0.14	0.14
21	0.22	0.2	0.24	0.17
22	0.24	0.2	0.22	0.19
23	0.19	0.22	0.23	0.27
24	0.17	0.19	0.2	0.13
25	0.22	0.16	0.18	0.18
26	0.18	0.23	0.21	0.28
27	0.21	0.2	0.18	0.18
28	0.21	0.25	0.22	0.19
29	0.21	0.18	0.22	0.17
30	0.2	0.22	0.21	0.18
31	0.24	0.19	0.21	0.17
32	0.26	0.27	0.25	0.19
33	0.14	0.24	0.29	0.2
34	0.2	0.13	0.14	0.14
35	0.15	0.22	0.2	0.19
36	0.12	0.12	0.15	0.15
37	0.18	0.12	0.13	0.1
38	0.16	0.2	0.18	0.16
39	0.18	0.12	0.17	0.13
40	0.21	0.17	0.18	0.18
N	40

## Sheet: Fig. 3f
Whole cell	WT (pH 7.4)	WT (pH 5)	Dprli42 (pH 7.4)	Dprli42 (pH 5)
	mm²/s	mm²/s	mm²/s	mm²/s
	pNF mEos3.2::RsbR1	pNF mEos3.2::RsbR1	pNF mEos3.2::RsbR1	pNF mEos3.2::RsbR1
1	0.14	0.16	0.3	0.15
2	0.28	0.19	0.13	0.15
3	0.21	0.13	0.19	0.18
4	0.23	0.13	0.42	0.15
5	0.19	0.16	0.34	0.15
6	0.25	0.22	0.37	0.12
7	0.23	0.16	0.39	0.13
8	0.18	0.12	0.32	0.2
9	0.22	0.14	0.35	0.15
10	0.21	0.16	0.12	0.18
11	0.25	0.16	0.32	0.16
12	0.16	0.15	0.29	0.13
13	0.21	0.14	0.29	0.16
14	0.2	0.11	0.31	0.19
15	0.19	0.13	0.26	0.21
16	0.25	0.13	0.23	0.14
17	0.2	0.13	0.33	0.18
18	0.21	0.14	0.22	0.16
19	0.14	0.13	0.6	0.13
20	0.22	0.14	0.48	0.13
21	0.22	0.14	0.4	0.14
22	0.24	0.12	0.29	0.18
23	0.19	0.15	0.35	0.11
24	0.17	0.14	0.46	0.14
25	0.22	0.15	0.43	0.16
26	0.18	0.13	0.34	0.16
27	0.21	0.15	0.54	0.15
28	0.21	0.13	0.37	0.13
29	0.21	0.16	0.33	0.12
30	0.2	0.13	0.34	0.15
31	0.24	0.14	0.27	0.12
32	0.26	0.16	0.28	0.23
33	0.14	0.14	0.2	0.15
34	0.2	0.15	0.34	0.15
35	0.15	0.12	0.25	0.18
36	0.12	0.13	0.27	0.18
37	0.18	0.15	0.35	0.13
38	0.16	0.14	0.7	0.12
39	0.18	0.14	0.42	0.13
40	0.21	0.1	0.17	0.21
41		0.12	0.3	0.09
42		0.13	0.36	0.14
43		0.14	0.23	0.13
44		0.14	0.27	0.19
45		0.15	0.28	0.15
46		0.16	0.19	0.13
47		0.14	0.21	0.16
48		0.15	0.21	0.2
49		0.14	0.27	0.14
50		0.11	0.25	0.13
51		0.12	0.13	0.16
52		0.16	0.21	0.15
53		0.12	0.15	0.13
54		0.12	0.19	0.13
55		0.18	0.22	0.11
56		0.12	0.21	0.13
57		0.13	0.23	0.14
58		0.15	0.19
59		0.13	0.2
60			0.22
61			0.15
62			0.24
63			0.2
64			0.19
65			0.19
66			0.32
67			0.28
68			0.14
69			0.43
70			0.24
71			0.27
72			0.23
73			0.2
74			0.36
75			0.23
N	40	59	75	57

## Sheet: Fig 4g-4h
Stream (FOV)	Dprli42/pNF mEos3.2::Prli42					WT/pNF mEos3.2::RsbR1					Dprli42/pNF mEos3.2::RsbR1					WT/pNF mEos3.2::RsbL					Dprli42/pNF mEos3.2::RsbL
	D (F1) mm²/s	F1 (%)	D (F2) mm²/s	F2 (%)		D (F1) mm²/s	F1 (%)	D (F2) mm²/s	F2 (%)		D (F1) mm²/s	F1 (%)	D (F2) mm²/s	F2 (%)		D (F1) mm²/s	F1 (%)	D (F2) mm²/s	F2 (%)		D (F1) mm²/s	F1 (%)	D (F2) mm²/s	F2 (%)
1	0.0744	53.5	0.0151	46.5		0.2	64.72	0.046	35.28		0.4	42.84	0.098	57.16		1.1	50.07	0.16	49.93		1.2	56.43	0.18	43.57
2	0.0677	49	0.014	51		0.19	64.14	0.043	35.86		0.23	55.99	0.058	44.01		0.81	53.31	0.12	46.69		0.78	64.75	0.12	35.25
3	0.0423	64.1	0.00955	35.9		0.16	49.95	0.04	50.05		0.15	65.55	0.028	34.45		1.1	52.2	0.15	47.8		0.5	55.51	0.065	44.49
4	0.0497	55.7	0.00973	44.3		0.16	63.96	0.039	36.04		0.2	64.79	0.046	35.21		0.93	45.44	0.12	54.56		0.73	54.24	0.098	45.76
5	0.0388	68.7	0.00868	31.3		0.28	43.91	0.068	56.09		0.21	61.73	0.047	38.27		0.82	55.84	0.12	44.16		0.48	56.82	0.041	43.18
6	0.083	50.54	0.019	49.46		0.22	54.65	0.05	45.35		0.28	67.76	0.058	32.24		0.86	49.11	0.09	50.89		0.51	53.83	0.06	46.17
7	0.073	47.4	0.016	52.6		0.22	54.64	0.048	45.36		0.26	67.14	0.064	32.86		0.8	48.73	0.11	51.27		0.49	58.76	0.067	41.24
8	0.076	49.92	0.017	50.08		0.17	73.57	0.034	26.43		0.23	71.9	0.05	28.1		1	44.61	0.12	55.39		0.62	47.45	0.081	52.55
9	0.095	46.29	0.016	53.71		0.15	79.56	0.017	20.44		0.32	69.11	0.065	30.89
10	0.098	53.19	0.014	46.81		0.13	37.21	0.023	62.79		0.25	67.75	0.062	32.25
11	0.12	33.24	0.02	66.76		0.1	59.67	0.017	40.33
12	0.0708	30.5	0.01	69.5		0.12	73.98	0.014	26.02
13	0.0293	52.1	0.0059	47.9		0.16	65.97	0.03	34.03
14	0.0582	67.4	0.014	32.6		0.2	49.5	0.049	50.5
15	0.0502	79.7	0.0111	20.3		0.16	64.99	0.044	35.01
16	0.22	32.8	0.041	67.2		0.15	62.47	0.033	37.53
17	0.097	53.42	0.02	46.58		0.16	57.78	0.045	42.22
18	0.14	43.88	0.031	56.12		0.15	57.19	0.039	42.81
19						0.15	65.41	0.038	34.59
20						0.16	54.08	0.04	45.92
21						0.17	56.65	0.043	43.35
22						0.18	60.35	0.045	39.65
23						0.21	59.53	0.057	40.47
24						0.21	70.95	0.049	29.05
25						0.18	69.84	0.049	30.16
26						0.18	64.99	0.042	35.01
N	18					26					10					8					8

## Sheet: Fig. 5b
Cell	WT/pNF mEos3.2::RsbL
	20 min	20 min	20 min	20 min		40 min	40 min	40 min	40 min		130 min (70 min dark)	130 min (70 min dark)	130 min (70 min dark)	130 min (70 min dark)		150 min	150 min	150 min	150 min
	D (F1) mm²/s	D (F2) mm²/s	F1 (%)	F2 (%)		D (F1) mm²/s	D (F2) mm²/s	F1 (%)	F2 (%)		D (F1) mm²/s	D (F2) mm²/s	F1 (%)	F2 (%)		D (F1) mm²/s	D (F2) mm²/s	F1 (%)	F2 (%)
1	3.46	0.23	82	18		4.39	0.15	63	37		0.87	0.08	28	72		4.73	0.12	38	62
2	0.92		100	0		1.32	0.1	45	55		5.49	0.1	47	53		1.45	0.09	24	76
3	1.07		100	0		0.95	0.09	31	69		0.96	0.07	44	56		5.28	0.1	26	74
4	1.99	0.15	60	40		3.69	0.12	58	42		2.98	0.13	41	59		2.3	0.08	31	69
5	1.87	0.14	73	27		3.66	0.14	60	40		4.22	0.13	50	50		4.55	0.12	37	63
6	3.1	0.19	82	18		2.58	0.11	35	65		4.15	0.11	42	58		2.66	0.09	33	67
7	1.87		100	0		1.09		100	0		1.72	0.11	29	71		3.37	0.11	24	76
8	1.86		100	0		3.86	0.16	78	22		4.74	0.16	62	38		5.16	0.1	36	64
9	1.69		100	0		3.93	0.18	74	26		5.87	0.12	39	61		2.99	0.12	26	74
10	2		100	0		1.81	0.12	54	46		6.03	0.12	51	49		4.23	0.1	31	69
11	1.98		100	0		3.89	0.2	73	27		1.18	0.12	24	76		2.77	0.09	24	76
12	1.88		100	0		3.61	0.16	61	39		1.61	0.1	28	72
13	1.87		100	0		2.03	0.12	62	38		6.05	0.12	51	49
14	2.32		100	0		3.98	0.15	73	27		1.12	0.11	23	77
15	1.82		100	0		2.84	0.12	60	40		4.57	0.11	47	53
16	1.79		100	0		4.05	0.14	71	29		5.02	0.13	41	59
17	1.84		100	0		2.06	0.17	72	28		2.14	0.12	27	73
18	1.89		100	0		3.24	0.13	66	34		4.43	0.1	44	56
19	1.98		100	0		4.09	0.17	69	31		0.85	0.1	30	70
20	1.99		100	0		1.08		100	0		5.02	0.13	47	53
21	1.49		100	0		2.08	0.14	72	28		0.54	0.09	31	69
22	1.67		100	0		3.85	0.16	78	22
23	1.77		100	0		0.94	0.1	64	36
24	1.68		100	0		3.46	0.16	58	42
25	1.54		100	0
26	2		100	0
27	1.79		100	0
28	1.95		100	0
N	28					24					21					11

## Sheet: Fig. 5c
Cell	WT/pNF mEos3.2::RsbL
	20 min	20 min	20 min	20 min		40 min	40 min	40 min	40 min		60 min	60 min	60 min	60 min		150 min (70 min dark)	150 min (70 min dark)	150 min (70 min dark)	150 min (70 min dark)
	D (F1) mm²/s	D (F2) mm²/s	F1 (%)	F2 (%)		D (F1) mm²/s	D (F2) mm²/s	F1 (%)	F2 (%)		D (F1) mm²/s	D (F2) mm²/s	F1 (%)	F2 (%)		D (F1) mm²/s	D (F2) mm²/s	F1 (%)	F2 (%)
1	1.58	0.11	28	72		1.16	0.1	73	27		4.19	0.09	40	60		1.44	0.12	31	69
2	1.57		100	0		5.49	0.1	42	58		1.02	0.08	40	60		2.48	0.1	27	73
3	1.71		100	0		2.3	0.14	56	44		3.28	0.1	41	59		1.33	0.1	21	79
4	3.23	0.33	84	16		1.35	0.11	62	38		0.94	0.08	30	70		1.69	0.1	34	66
5	3.43	0.28	76	24		1.16	0.08	64	36		3.67	0.08	23	77		2.21	0.09	15	85
6	3.26	0.14	82	18		3.16	0.13	64	36		2.1	0.07	31	69		1.83	0.09	18	82
7	0.93	-	100	0		3.21	0.15	58	42		3.03	0.15	42	58		0.9	0.1	32	68
8	1.71	-	100	0		0.99	0.09	65	35		4.91	0.11	54	46		4.34	0.16	47	53
9	1.22	-	100	0		0.92	0.09	59	41		3.57	0.22	67	33		4.07	0.11	28	72
10	3.31	0.26	81	19		2.23	0.14	46	54		1.14	0.13	55	45		1.25	-	100	0
11	3.4	0.23	79	21		3.1	0.21	63	37		0.8	0.09	42	58		4.88	0.11	18	82
12	1.51	-	100	0		1.8	0.17	82	18		3.44	0.11	35	65		1.83	0.09	17	83
13	1.11	-	100	0		0.89	-	100	0		0.55	0.06	37	63		6.85	0.11	24	76
14	1.11	-	100	0		1.39	0.12	74	26		3.52	0.1	30	70		2.65	0.09	23	77
15	3.39	0.19	78	22		0.79	0.09	61	39		3.56	0.11	33	67		0.86	0.09	11	89
16	1.38	-	100	0		1.35	0.15	72	28		2.65	0.13	44	56		1.19	0.11	33	67
17	2.02	0.17	69	31		3.04	0.17	63	37							1.17	0.09	21	79
18	3.39	0.23	76	24		2.15	0.15	53	47							0.91	0.08	44	56
19																0.93	0.09	4	96
20																1.1	0.07	27	73
N	18					18					16					20

## Sheet: Fig. 7e-f
Stream (FOV)	mEos3.2::RsbR1					mEos3.2::RsbL					mEos3.2::RsbL/pNF RsbL
	D (F1) mm²/s	F1 (%)	D (F2) mm²/s	F2 (%)		D (F1) mm²/s	F1 (%)	D (F2) mm²/s	F2 (%)		D (F1) mm²/s	F1 (%)	D (F2) mm²/s	F2 (%)
1	0.0442	52.8	0.004	47.2		0.0275	45.8	0.00333	54.2		0.31	29.25	0.054	70.75
2	0.0865	46.3	0.00398	53.7		0.0572	44.7	0.00752	55.3		0.11	49.6	0.028	50.4
3	0.088	61.45	0.017	38.55		0.0448	53.5	0.00347	46.5		0.16	47.46	0.013	52.54
4	0.13	33.94	0.029	66.06		0.076	59.64	0.017	40.36		0.11	47.47	0.023	52.53
5	0.069	54.05	0.016	45.95		0.093	69.36	0.018	30.64		0.14	37.13	0.031	62.87
6	0.0653	39.5	0.00896	60.5		0.11	57.84	0.018	42.16		0.2	53.5	0.041	46.5
7	0.0615	43.9	0.00936	56.1		0.089	65.14	0.02	34.86		0.24	38.7	0.05	61.3
8	0.0875	40.3	0.0202	59.7		0.066	79.16	0.0098	20.84
9	0.058	52.2	0.0101	47.8		0.11	49.12	0.02	50.88
10	0.044	46.2	0.00804	53.8		0.11	52.13	0.022	47.87
11	0.207	57.4	0.0107	42.6		0.14	32.1	0.021	67.9
12	0.254	57.4	0.00987	42.6		0.087	43.36	0.02	56.64
13	0.165	41.8	0.0069	58.2		0.12	45.59	0.027	54.41
14	0.187	56.5	0.01	43.5		0.13	62.14	0.021	37.86
15	0.139	46.9	0.00778	53.1		0.097	41.35	0.024	58.65
16	0.161	51.1	0.00964	48.9		0.1	65.05	0.015	34.95
17	0.124	41.8	0.00908	58.2
18	0.144	60	0.00761	40
19	0.135	54.9	0.00953	45.1
20	0.132	42.2	0.00637	57.8
21	0.131	56.2	0.00598	43.8
22	0.144	45.4	0.00594	54.6
23	0.0907	45.7	0.00652	54.3
24	0.149	34.3	0.025	65.7
25	0.0916	73.4	0.0166	26.6
26	0.063	72.8	0.0133	27.2
27	0.0721	38.8	0.0125	61.2
28	0.107	44.2	0.0188	55.8
29	0.146	34.5	0.0269	65.5
30	0.116	52.2	0.0183	47.8
31	0.111	37.8	0.0246	62.2
32	0.11	49.9	0.0248	50.1
33	0.141	56.7	0.025	43.3
34	0.0948	56.4	0.0145	43.6
35	0.153	44.2	0.0222	55.8
N	35					16					7

## Sheet: SFig. 7
	Exponential phase							Stationary phase
Cell	WT	Dprli42	WT	Dprli42	WT	Dprli42		WT	Dprli42	WT	Dprli42	WT	Dprli42
	pNF mEos3.2::RsbR1	pNF mEos3.2::RsbR1	pNF mEos3.2::RsbL	pNF mEos3.2::RsbL	pNF mEos3.2	pNF mEos3.2::Prli42		pNF mEos3.2::RsbR1	pNF mEos3.2::RsbR1	pNF mEos3.2::RsbL	pNF mEos3.2::RsbL	pNF mEos3.2	pNF mEos3.2::Prli42
	mm²/s	mm²/s	mm²/s	mm²/s	mm²/s	mm²/s		mm²/s	mm²/s	mm²/s	mm²/s	mm²/s	mm²/s
1	1.76	0.77	0.94	1.95	2.14	0.38		0.422	0.282	1.7	1.53	2.89	0.0842
2	1.61	0.44	1.13	1.21	5.1	0.12		1.5	0.357	1.25	2.03	5.87	0.184
3	0.22	0.85	1.26	3.35	5.56	0.17		0.854	0.0982	1.4	1.4	3.42	0.257
4	1.46	1.01	2.62	1.36	8.57	0.41		0.365	0.207	0.948	0.718	12.29	0.383
5	2.05	0.69	2.22	1.34	12.5	0.11		0.538	0.106	0.736	0.905	9.4	0.553
6	3.2	0.38	1.17	3.23	5.85	0.64		0.331	0.511	0.228	0.693	6.82	0.141
7	2.69	0.84	1.49	1.26	4.08	0.49		0.441	0.375	0.427	0.637	4.64	0.0873
8	1	0.78	2.04	1.36	7.65	0.55		0.649	0.176	5.2	0.959	6.1	0.662
9	0.85	0.93	1.71	0.95	6.53	0.12		0.163	0.134	1.2	0.131	4.6	0.254
10	1.23	0.21	3.45	1.69	9.1	0.56		1.11	0.275	1.16	0.986	11.32	0.118
11	1.15	0.43	3.49	2.58	7.86	0.22		0.197	0.054	1.53	1.1	3.34	0.404
12	0.74	0.71	1.29	1.56	1.19	0.1		0.511	0.361	0.565	0.978	2.59	0.194
13	0.92	1.07	1.47	1.92	5.43	0.11		0.362	0.269	1.44	0.8	4.25	0.142
14	0.81	0.44	2.84	1.5	7.07	0.12		0.608	0.183	0.964	0.641	7.61	0.576
15	0.42	0.82	2.83	5.79	8.02	0.1		0.0949	0.37	0.492	0.86	4.69	0.247
16	0.86	0.78	1.38	1.74	5.86	0.21		0.811	0.412	0.352	1.17	6.42	0.303
17	0.55	1.41	0.85	0.92	6.4	0.14		0.275	0.214	0.312	2.3	4.02	0.365
18	0.85	0.67	1.25	1.13	13.2	0.1		0.865	0.381	0.812	0.557	3.13	0.528
19	1.25	1.11	0.81	1.05	5.03	0.58		0.444	0.484	0.713	0.509	12.17	0.284
20	0.99	0.28	3.08	2.56	10.1	0.08		0.336	0.427	1	0.691	8.94	0.17
21	0.34	0.61	2.38	1.27	7.1	0.16		0.629	0.172	0.638	0.702	7.59	0.0256
22	0.38	0.28	1.67	2.69	4.76	0.03		0.563	0.528	1.17	0.592	5.88	0.322
23	0.31	1.27	1.29	0.68	13.6	0.44		0.416	0.689	0.448	0.835	5.63	0.247
24	0.37	0.54	4.64	0.81	2.32	0.28		0.376	0.169	0.76	1.44	4.55	0.33
25	0.31	1.04	4.57	2.48	2.33	0.33		0.737	0.481	0.979	0.25	11.58	0.451
26	0.58	0.6	1	1.35	9.69	0.24		0.543	0.392	1.51	0.968	12.41	0.0958
27	0.46	0.39	3.34	0.33	6.72	0.58		0.258	0.519	0.586	1.17	13.26	0.406
28	0.33	0.41	3.2	0.97	3.31	0.29		0.365	0.127	0.85	2.03	6.15	0.266
29	0.97	0.67	1.81	1.66	7.67	0.19		0.744	0.231	0.132	0.644	9.25	0.166
30	0.46	0.92	1.54	0.87	8.9	0.45		0.284	0.189	1.25	0.483	7.2	0.269
31	0.03	0.85	0.85	0.49	7.64	0.41		1.55	0.327	0.554	0.575	5.55	0.0751
32	0.39	2.14	0.52	2.5	11.8	0.09		0.44	0.56	1.28	0.78	1.61	0.14
33	0.57	0.81	0.86	1.24	9.28	0.99		1.3	0.441	1.64	0.455	12.41	0.218
34	0.37	0.96	1.57	2.8	10.3	0.05		0.551	0.339	0.393	2.59	2.03	0.194
35	0.41	0.25	0.84	4.7	3.15	0.77		0.783	0.305	0.96	1.03	4.21	0.373
36	1.1	0.49	1.56	1.32	5.05	0.41		0.236	0.204	0.412	0.802	12.04	0.202
37	0.58	0.33	0.55	1.3	7.19	0.35		0.316	0.311	1.49	1.24	5.13	0.557
38	0.53	1.39	1.2	1.07	12	0.52		0.384	0.418	3.18	1.27	2.46	0.265
39	1.81	0.51	2.09	0.93	10.1	0.19		1.15	0.312	0.746	0.113	1.35	0.0914
40	0.18	0.43	2.37	1.25	8.09	0.07		0.435	0.449	0.566	0.781	3.21	0.611
41	0.27	1.34	1.16	2.01	17.2	0.21		0.141	0.427	0.816	0.192	7.35	0.2
42	0.19	0.14	2.35	1.24	18.4	0.28		0.381	0.297	0.668	0.48	16	0.375
43	0.71	1.57	4.37	0.53	13.4	0.4		0.439	0.182	1.08	0.123	10.04	0.254
44	0.08	0.56	0.49	0.49	8.59	0.24		0.168	0.557	0.356	0.206	7.51	0.195
45	0.83	0.39	1.86	1.18	7.31	1.35		0.408	0.466	4.2	0.326	5.7	0.59
46	0.09	0.36	1.38	0.97	12.4	0.13		0.0986	0.149	0.561	0.183	4.42	0.212
47	0.21	0.58	0.41	1.55	10.9	0.35		0.267	0.218	0.574	0.286	1.78	0.112
48	0.86	0.25	0.67	0.88	8.05	0.06		0.127	0.25	0.352	0.153	6.58	0.0873
49	0.86	0.66	2.36	1.27	9.47	0.67		0.393	0.29	0.1	0.35	8.65	0.143
50	0.3	0.18	1.74	3.13	9.21	0.44		0.271	0.434	0.814	0.101	4.78	0.0574
51	0.22	0.86	0.1	0.77	2.97	0.19		1.52	0.532	0.222	0.222	7.42	0.29
52	0.27	0.46	0.61	1.46	14.2	0.64		0.105	0.295	0.527	0.261	9.98	0.16
53	0.85	3.01	1.31	2.13	6.3	0.34		0.61	0.84	0.633	0.341	13.69	0.15
54	1.75	0.58	0.92	1.63	7.95	0.55		0.4	0.849	0.663	0.288	11.55	0.0644
55	1.08	0.22	1.31	0.64	6.86	0.38		0.106	0.434	0.694	0.266	5.83	0.0952
56	1.87	0.7	1.46	2.62	8.46	0.57		0.42	0.407	0.811	0.124	5.66	0.431
57	1.75	0.74	0.28	0.41	9.54	0.43		0.213	0.14	0.222	0.153	3.2	0.213
58	0.26	0.44	0.94	2.19	6.15	0.55		0.289	0.115	0.738	0.125	1.16	0.276
59	0.1	0.81	3.32	0.94	9.21	0.31		0.145	0.538	0.549	0.142	7.63	0.254
60	0.95	0.2	1.63	0.63	10.3	0.15		2.77	0.182	0.775	0.237	7.14	0.278
61	0.87	0.35	1.03	2.28	2.21	0.27		0.207	0.32	1.21	0.318	4.21	0.457
62	0.38	1.14	1.7	2.96	7.19	0.29		0.449	0.876	0.636	0.15	4.27	0.232
63	0.71	1.43	0.94	0.34	13	0.2		0.412	0.411	0.376	0.123	1.44	0.115
64	0.4	0.7	3.38	0.86	8.1	0.1		0.71	0.343	0.655	0.24	6.73	0.134
65	0.53	0.37	1.16	1.07	9.15	0.35		0.19	0.413	0.277	0.128	5.35	0.177
66	0.17	0.25	1.55	1.43	13.7	0.69		0.307	0.26	1.19	0.272	5.82	0.115
67	0.31	0.23	0.99	0.49	6.73	0.84		0.281	0.852	1.39	0.323	3.52	0.816
68	0.46	0.27	1.07	1.56	7.45	0.26		0.391	0.583	0.389	0.178	4.62	0.581
69	0.18	0.48	2	1.31	13.8	0.49		0.267	0.755	0.739	0.167	11.3	0.339
70	0.71	1.22	2.89	4.02	8.26			0.5	0.238	0.414	0.12	4.96	0.31
71	0.22	0.45	1.64	1.23	11.4			0.407	0.608	1.47	0.111	8.97	0.424
72		0.52	1.55	1.96	9.29			0.333	0.649	1.57	0.241	6.64	0.18
73		0.29	1.61	2.13	7.47			0.462	0.945	0.89	0.737	4.57	0.617
74		0.35	2.74	3.87	8.38			0.518	0.327	1.6	0.177	7.42	0.106
75		0.7	0.53	1.09	7.68			0.255	0.825	1.09	1.37	7.09	0.676
76		0.15	2.22	1.92	5.45			0.5	0.513	0.933		4.61	0.25
77		0.51	1.56	1.72	2.66			0.376	0.456	0.298		6.01	0.225
78		0.84	0.37	1.85	11.8			0.4	0.304	0.601		3.33	0.32
79		0.29	2.11	1.64	14.7			0.496	0.449	1.01		11.8	0.0955
80		0.14	0.76	1.14	8.7			0.236	0.574	0.601		5.27	0.24
81		0.27	3.93	0.99	12.8			0.456	0.939	0.383		2.5	0.408
82		0.18	0.28	0.7	10.9			0.244	0.475	0.937		2.24	0.0855
83		0.41		1.63	14.9			0.0418	0.337	1.01		1.87	0.382
84				0.81	7.19			0.39	0.51	1.08		10.6	0.174
85				0.6	16.9			0.354	0.477	2.86		5.69	0.0603
86				1.18	9.31			0.261	0.398	1.53		7.41	0.0753
87				1.21	5.24			0.19	0.68	0.59		4.67	0.0718
88				0.28	10.6			0.317	0.522	1.77		2.8	0.0585
89				2.18	11.2			0.147	1.81	0.722		4.75	0.0334
90				0.98	16			0.229	0.185	1.9		6.5	0.113
91				1.38	13.7			0.356	0.554	1.34		7.45	0.217
92				2.34	7.26			0.306	0.179	0.604		6.12	0.145
93				1.85	4.7			0.453	0.397	1.34		3.74	0.114
94				0.88	13.8			0.875	0.476	0.297		7.75	0.151
95				0.77	5.41			0.195	0.476	0.569		10.87	0.162
96				2.98	15.4			0.206	0.23	2.17		7.68	0.448
97				0.66	6.01			0.326	0.514	2.1		8.91	0.13
98				0.64	12.6			0.289	0.91	0.86		2.68	0.344
99				0.79	12.7				0.527	0.208		1.76	0.128
100				3.49	7.99				0.377	0.781			0.441
101				2.79	6.05				0.486	0.324			0.802
102				1.28	6.52				0.661	0.589			0.0843
103				1.01	2.41				1.08	0.761			0.555
104				0.95	11.5				0.541	1.58			0.311
105				3.57	8.89				0.135	1.3			0.259
106				1.68	14.1				0.42	1.97			0.332
107				2.89	5.52				0.759	0.599
108					9.17				0.343	0.755
109					14.1				0.452	0.979
110					16.4				0.457	1.31
111					12.1				0.444	1.62
112					3.63				0.224	0.52
113					10.8				0.594	0.816
114					11.2				0.275	1.45
115					7.66				0.324	0.928
116									0.317	0.892
117									0.803	2.17
118									0.684	0.683
119									0.567	0.497
120									0.355	0.263
121									0.388	1.85
122										0.527
123										0.906
N	71	83	82	107	115	69		98	121	123	75	99	106

## Sheet: SFig. 13
Cell	WT/pNF mEos3.2::RsbL																Dprli42/pNF mEos3.2::RsbL
	20 min	20 min	20 min	20 min		40 min	40 min	40 min	40 min		60 min	60 min	60 min	60 min			20 min	20 min	20 min	20 min		40 min	40 min	40 min	40 min		60 min	60 min	60 min	60 min
	D (F1) mm²/s	D (F2) mm²/s	F1 (%)	F2 (%)		D (F1) mm²/s	D (F2) mm²/s	F1 (%)	F2 (%)		D (F1) mm²/s	D (F2) mm²/s	F1 (%)	F2 (%)			D (F1) mm²/s	D (F2) mm²/s	F1 (%)	F2 (%)		D (F1) mm²/s	D (F2) mm²/s	F1 (%)	F2 (%)		D (F1) mm²/s	D (F2) mm²/s	F1 (%)	F2 (%)
1	1.6	0.1	66	34		3.09	0.1	44	56		1.23	0.09	42	58			2.61	0.23	70	30		3.46	0.2	79	21		3.38	0.13	72	28
2	1.78	0.12	74	26		4.04	0.1	47	53		1.68	0.11	53	47			6.19	0.82	44	56		5.51	0.38	60	40		1.63	0.12	52	48
3	3.49	0.14	73	27		3.58	0.1	54	46		2.59	0.14	51	49			3.56	0.35	68	32		3.47	0.19	78	22		1.51	0.14	53	47
4	3.87	0.13	77	23		3.48	0.14	46	54		3.27	0.13	67	33			1.36	0.08	89	11		2.29	0.17	79	21		1.83	0.1	81	19
5	4.11	0.17	77	23		3.29	0.15	63	37		3.36	0.15	71	29			2.65	0.12	82	18		1.69	0.06	69	31		1.07	0.13	64	36
6	2.06	0.15	65	35		1.86	0.14	56	44		3.77	0.16	57	43			2.01	0.22	81	19		1.87	0.19	52	48		1.76	0.09	62	38
7	1.72	0.11	64	36		3.62	0.12	57	43		3.22	0.14	64	36			3.14	0.27	76	24		2.13	-	100	0		3.09	0.1	84	16
8	2.44	0.16	71	29		3.14	0.14	63	37		1.65	0.12	59	41			2.98	0.2	83	17		1.37	-	100	0		2.66	0.12	58	42
9	1.86	0.14	68	32		1.71	0.11	59	41		1.9	0.12	66	34			1.62	0.1	84	16		1.35	-	100	0		2.53	0.11	67	33
10	1.85	0.1	69	31		1.43	0.12	44	56		3.48	0.16	63	37			1.68	0.16	89	11		1.42	-	100	0		5.81	0.16	60	40
11	1.46	0.12	64	36		1.41	0.1	59	41		3.29	0.13	62	38			1.53	0.12	82	18		2.04	-	100	0		1.51	0.11	44	56
12	4.07	0.15	72	28		3.18	0.15	60	40		3.71	0.16	67	33			1.62	0.16	80	20		1	-	100	0		1.07	0.12	28	72
13	4.01	0.19	81	19		3.32	0.12	55	45		3.05	0.11	53	47			2.76	0.18	68	32		1.27	0.15	52	48		1.25	0.12	37	63
14	1.99	0.35	78	22		3.46	0.15	66	34		1.37	0.11	40	60			2.78	0.19	66	34		1.81	0.11	39	61		0.46	0.09	29	71
15	2.69	0.25	65	35		3.49	0.14	59	41		2.91	0.14	59	41			3	0.15	63	37		3.98	0.1	49	51		0.97	0.09	27	73
16	1.59	0.14	78	22		3.26	0.13	60	40		2.01	0.13	63	37			1.53	0.12	61	39		1.36	0.1	41	59		1.59	0.12	39	61
17	1.71	0.16	79	21		3.25	0.14	64	36		3.2	0.15	67	33			1.52	0.12	74	26		3.42	0.11	40	60		3.76	0.12	38	62
18	2.76	0.35	62	38		3.62	0.15	57	43		3.33	0.14	63	37			1.96	0.15	75	25		1.11	0.09	41	59		5.7	0.11	61	39
19	2.62	0.32	71	29		1.73	0.11	51	49		3.25	0.17	56	44			3.03	0.17	74	26		3.22	0.11	42	58		0.94	0.1	28	72
20	3.29	0.31	76	24		1.53	0.1	51	49		1.6	0.13	57	43			2.67	0.14	67	33		1.44	0.09	43	57		3.46	0.11	39	61
21	4.21	0.51	72	28		3.66	0.1	46	54		2.55	0.13	43	57			1.71	0.12	75	25		1.03	0.1	32	68		3.17	0.1	31	69
22	3.65	0.46	63	37		1.59	0.11	42	58		4.19	0.09	40	60			2.93	0.16	67	33		3.06	0.09	31	69		5.54	0.13	48	52
23	2.42	0.25	77	23		3.96	0.14	42	58		1.02	0.08	40	60			1.94	0.17	75	25		0.97	0.09	33	67		0.79	0.11	30	70
24	3.29	0.34	69	31		3.84	0.19	61	39		3.28	0.1	41	59			2.79	0.3	70	30		2.55	0.13	32	68		1.65	0.14	38	62
25	2.56	0.28	73	27		4.34	0.14	55	45		0.94	0.08	30	70			3.85	0.25	72	28		1.1	0.12	38	62		0.82	0.11	28	72
26	3.8	0.4	64	36		4.54	0.35	68	32		3.67	0.08	23	77			3.97	0.19	73	27							5.73	0.13	50	50
27	1.58	0.11	28	72		1.73	0.09	31	69		2.1	0.07	31	69			3.49	0.19	68	32							1.28	0.11	32	68
28	1.57	-	100	0		3.47	0.27	59	41		3.03	0.15	42	58			1.57	0.15	65	35							3.96	0.1	31	69
29	1.71	-	100	0		2.95	0.27	50	50		4.91	0.11	54	46			1.67	0.14	70	30							0.52	0.08	31	69
30	3.23	0.33	84	16		2.87	0.13	33	67		3.57	0.22	67	33			3.21	0.17	71	29							4.41	0.11	35	65
31	3.43	0.28	76	24		2.61	0.21	55	45		1.14	0.13	55	45			3.3	0.18	71	29
32	3.26	0.14	82	18		3.26	0.13	52	48		0.8	0.09	42	58			3.9	0.19	76	24
33	1.71	-	100	0		3	0.18	48	52		3.44	0.11	35	65			3.22	0.19	62	38
34	1.22	-	100	0		1.19	0.1	49	51		0.55	0.06	37	63			3.64	0.2	73	27
35	3.31	0.26	81	19		1.18	0.09	51	49		3.52	0.1	30	70			1.99	0.17	62	38
36	3.4	0.23	79	21		1.16	0.1	73	27		3.56	0.11	33	67			3.5	0.19	70	30
37	1.51	-	100	0		5.49	0.1	42	58		2.65	0.13	44	56
38	3.39	0.19	78	22		2.3	0.14	56	44
39	1.38	-	100	0		1.35	0.11	62	38
40	2.02	0.17	69	31		1.16	0.08	64	36
41	3.39	0.23	76	24		3.16	0.13	64	36
42	3.46	0.23	82	18		3.21	0.15	58	42
43	1.99	0.15	60	40		0.99	0.09	65	35
44	1.87	0.14	73	27		0.92	0.09	59	41
45	3.1	0.19	82	18		2.23	0.14	46	54
46	1.87	-	100	0		3.1	0.21	63	37
47	1.86	-	100	0		1.8	0.17	82	18
48	1.69	-	100	0		1.39	0.12	74	26
49	2	-	100	0		1.35	0.15	72	28
50	1.98	-	100	0		3.04	0.17	63	37
51	1.88	-	100	0		2.15	0.15	53	47
52	1.87	-	100	0		4.39	0.15	63	37
53	2.32	-	100	0		1.32	0.1	45	55
54	1.82	-	100	0		0.95	0.09	31	69
55	1.79	-	100	0		3.69	0.12	58	42
56	1.84	-	100	0		3.66	0.14	60	40
57	1.89	-	100	0		2.58	0.11	35	65
58	1.98	-	100	0		3.86	0.16	78	22
59	1.99	-	100	0		3.93	0.18	74	26
60	1.49	-	100	0		1.81	0.12	54	46
61	1.67	-	100	0		3.89	0.2	73	27
62	1.77	-	100	0		3.61	0.16	61	39
63	1.68	-	100	0		2.03	0.12	62	38
64	1.54	-	100	0		3.98	0.15	73	27
65	2	-	100	0		2.84	0.12	60	40
66	1.79	-	100	0		4.05	0.14	71	29
67	1.95	-	100	0		2.06	0.17	72	28
68						3.24	0.13	66	34
69						4.09	0.17	69	31
70						2.08	0.14	72	28
71						3.85	0.16	78	22
72						3.46	0.16	58	42
N	67					72					37						36					25					30
